# Supplementary material for: CRISPR/Cas‐based screening of a gene activation library in Saccharomyces cerevisiae identifies a crucial role of OLE1 in thermotolerance
Source: Microb Biotechnol. 2018 Nov 5;12(6):1154–63. doi: 10.1111/1751-7915.13333 (PMC6801138; doi:10.1111/1751-7915.13333)
Supplement: Supplementary file 1 — Table S1. sgRNA information in this study. [file MBT2-12-1154-s001.xlsx]

## Sheet: Title page
Supplementary File 1
Article title: CRISPR/Cas-based screening of a gene activation library in Saccharomyces cerevisiae identifies a crucial role of OLE1 in thermotolerance
Author names: Pengsong Li*, Xiaofen Fu, Lei Zhang and Shizhong Li*
Affiliation: MOST-USDA Joint Research Center for Biofuels, Beijing Engineering Research Center for Biofuels, Institute of New Energy Technology, Tsinghua University, Beijing 100084, China
*For correspondence:
szli@mail.tsinghua.edu.cn (SL);
lipengsong@mail.tsinghua.edu.cn (PL)

## Sheet: Table S1
Table S1. sgRNA information in this study.
Guide_name	Guide_No	Specificity_sequence	Gene_name	Transcript_ID	Distance_to_TSS	Chromosome	Location	Strand	Forward_primer_name	Forward_primer_sequence	Reverse_primer_name	Reverse_primer_sequence
gTIP1_1	1	ACGCAGTACCTCAAAGAGGT	TIP1	YBR067C	-161	2	372896	-	Sa-F1	gcagtgaaagataaatgatcACGCAGTACCTCAAAGAGGT	Sa-R1	gctatttctagctctaaaacACCTCTTTGAGGTACTGCGT
gTIP1_2	2	AGCAACGCAGTACCTCAAAG	TIP1	YBR067C	-157	2	372892	-	Sa-F2	gcagtgaaagataaatgatcAGCAACGCAGTACCTCAAAG	Sa-R2	gctatttctagctctaaaacCTTTGAGGTACTGCGTTGCT
gTIP1_3	3	ATATGTCTCCAACCTCTTTG	TIP1	YBR067C	-172	2	372907	+	Sa-F3	gcagtgaaagataaatgatcATATGTCTCCAACCTCTTTG	Sa-R3	gctatttctagctctaaaacCAAAGAGGTTGGAGACATAT
gTIP1_4	4	ACTTAAAACGAAAGCAATCT	TIP1	YBR067C	33	2	372702	-	Sa-F4	gcagtgaaagataaatgatcACTTAAAACGAAAGCAATCT	Sa-R4	gctatttctagctctaaaacAGATTGCTTTCGTTTTAAGT
gTIP1_5	5	ATTTCGGTCCGAACAAAGTT	TIP1	YBR067C	-68	2	372803	-	Sa-F5	gcagtgaaagataaatgatcATTTCGGTCCGAACAAAGTT	Sa-R5	gctatttctagctctaaaacAACTTTGTTCGGACCGAAAT
gPGI1_1	6	AAAAATGGGACGAAACAAAT	PGI1	YBR196C	-150	2	614050	-	Sa-F6	gcagtgaaagataaatgatcAAAAATGGGACGAAACAAAT	Sa-R6	gctatttctagctctaaaacATTTGTTTCGTCCCATTTTT
gPGI1_2	7	AAAATGGGACGAAACAAATA	PGI1	YBR196C	-151	2	614051	-	Sa-F7	gcagtgaaagataaatgatcAAAATGGGACGAAACAAATA	Sa-R7	gctatttctagctctaaaacTATTTGTTTCGTCCCATTTT
gPGI1_3	8	GATATGAGAACAATGAGAAA	PGI1	YBR196C	-127	2	614027	-	Sa-F8	gcagtgaaagataaatgatcGATATGAGAACAATGAGAAA	Sa-R8	gctatttctagctctaaaacTTTCTCATTGTTCTCATATC
gPGI1_4	9	CTCATTCACTAACTTCAAAC	PGI1	YBR196C	31	2	613869	+	Sa-F9	gcagtgaaagataaatgatcCTCATTCACTAACTTCAAAC	Sa-R9	gctatttctagctctaaaacGTTTGAAGTTAGTGAATGAG
gPGI1_5	10	GAAGTTAGTGAATGAGTTAT	PGI1	YBR196C	27	2	613873	-	Sa-F10	gcagtgaaagataaatgatcGAAGTTAGTGAATGAGTTAT	Sa-R10	gctatttctagctctaaaacATAACTCATTCACTAACTTC
gHSP30_1	11	ATACAACTTGTAATGAGGTA	HSP30	YCR021C	-211	3	157318	-	Sa-F11	gcagtgaaagataaatgatcATACAACTTGTAATGAGGTA	Sa-R11	gctatttctagctctaaaacTACCTCATTACAAGTTGTAT
gHSP30_2	12	GTGTGATACAACTTGTAATG	HSP30	YCR021C	-206	3	157313	-	Sa-F12	gcagtgaaagataaatgatcGTGTGATACAACTTGTAATG	Sa-R12	gctatttctagctctaaaacCATTACAAGTTGTATCACAC
gHSP30_3	13	TAAATCGTAACGAGGCTTTA	HSP30	YCR021C	45	3	157062	+	Sa-F13	gcagtgaaagataaatgatcTAAATCGTAACGAGGCTTTA	Sa-R13	gctatttctagctctaaaacTAAAGCCTCGTTACGATTTA
gHSP30_4	14	TTAAATCGTAACGAGGCTTT	HSP30	YCR021C	44	3	157063	+	Sa-F14	gcagtgaaagataaatgatcTTAAATCGTAACGAGGCTTT	Sa-R14	gctatttctagctctaaaacAAAGCCTCGTTACGATTTAA
gHSP30_5	15	TTAGGGCTTAATCCACCACA	HSP30	YCR021C	62	3	157045	+	Sa-F15	gcagtgaaagataaatgatcTTAGGGCTTAATCCACCACA	Sa-R15	gctatttctagctctaaaacTGTGGTGGATTAAGCCCTAA
gHEM13_1	16	AAGATTCCTTGGATCTTGAG	HEM13	YDR044W	9	4	546651	+	Sa-F16	gcagtgaaagataaatgatcAAGATTCCTTGGATCTTGAG	Sa-R16	gctatttctagctctaaaacCTCAAGATCCAAGGAATCTT
gHEM13_2	17	ATGCTCAAAAAAAGAAAACC	HEM13	YDR044W	-93	4	546549	+	Sa-F17	gcagtgaaagataaatgatcATGCTCAAAAAAAGAAAACC	Sa-R17	gctatttctagctctaaaacGGTTTTCTTTTTTTGAGCAT
gHEM13_3	18	CGAAAGGCTATATAAGGACA	HEM13	YDR044W	-170	4	546472	-	Sa-F18	gcagtgaaagataaatgatcCGAAAGGCTATATAAGGACA	Sa-R18	gctatttctagctctaaaacTGTCCTTATATAGCCTTTCG
gHEM13_4	19	GACAATAGGTGGAAAAAAAA	HEM13	YDR044W	-139	4	546503	+	Sa-F19	gcagtgaaagataaatgatcGACAATAGGTGGAAAAAAAA	Sa-R19	gctatttctagctctaaaacTTTTTTTTCCACCTATTGTC
gHEM13_5	20	GCCTTTCGAAACGAGAACAA	HEM13	YDR044W	-182	4	546460	+	Sa-F20	gcagtgaaagataaatgatcGCCTTTCGAAACGAGAACAA	Sa-R20	gctatttctagctctaaaacTTGTTCTCGTTTCGAAAGGC
gYDR261W-B_1	21	AAAATCCACTATCGTCTTGT	-	YDR261W-B	-282	4	981153	-	Sa-F21	gcagtgaaagataaatgatcAAAATCCACTATCGTCTTGT	Sa-R21	gctatttctagctctaaaacACAAGACGATAGTGGATTTT
gYDR261W-B_2	22	TTATTCCAACAAGACGATAG	-	YDR261W-B	-274	4	981161	+	Sa-F22	gcagtgaaagataaatgatcTTATTCCAACAAGACGATAG	Sa-R22	gctatttctagctctaaaacCTATCGTCTTGTTGGAATAA
gYDR261W-B_3	23	AAAACACACATGCAACTTGT	-	YDR261W-B	-309	4	981126	-	Sa-F23	gcagtgaaagataaatgatcAAAACACACATGCAACTTGT	Sa-R23	gctatttctagctctaaaacACAAGTTGCATGTGTGTTTT
gYDR261W-B_4	24	TTGGTAAAAACGACAACTGC	-	YDR261W-B	-472	4	980963	-	Sa-F24	gcagtgaaagataaatgatcTTGGTAAAAACGACAACTGC	Sa-R24	gctatttctagctctaaaacGCAGTTGTCGTTTTTACCAA
gYDR261W-B_5	25	AATTTGAAAGGGCACAAAAA	-	YDR261W-B	-558	4	980877	+	Sa-F25	gcagtgaaagataaatgatcAATTTGAAAGGGCACAAAAA	Sa-R25	gctatttctagctctaaaacTTTTTGTGCCCTTTCAAATT
gHXT6_1	26	AGAGCTCGAGAAAAGACATA	HXT6	YDR343C	-140	4	1161460	+	Sa-F26	gcagtgaaagataaatgatcAGAGCTCGAGAAAAGACATA	Sa-R26	gctatttctagctctaaaacTATGTCTTTTCTCGAGCTCT
gHXT6_2	27	GCAGACAATGGAGAGCAAAT	HXT6	YDR343C	-196	4	1161516	+	Sa-F27	gcagtgaaagataaatgatcGCAGACAATGGAGAGCAAAT	Sa-R27	gctatttctagctctaaaacATTTGCTCTCCATTGTCTGC
gHXT6_3	28	TACAGATCCGAGACATCTCT	HXT6	YDR343C	-231	4	1161551	-	Sa-F28	gcagtgaaagataaatgatcTACAGATCCGAGACATCTCT	Sa-R28	gctatttctagctctaaaacAGAGATGTCTCGGATCTGTA
gHXT6_4	29	TCGGATCTGTATGCAGATTT	HXT6	YDR343C	-222	4	1161542	+	Sa-F29	gcagtgaaagataaatgatcTCGGATCTGTATGCAGATTT	Sa-R29	gctatttctagctctaaaacAAATCTGCATACAGATCCGA
gHXT6_5	30	TGCAGACAATGGAGAGCAAA	HXT6	YDR343C	-197	4	1161517	+	Sa-F30	gcagtgaaagataaatgatcTGCAGACAATGGAGAGCAAA	Sa-R30	gctatttctagctctaaaacTTTGCTCTCCATTGTCTGCA
gHSP31_1	31	ACGGAAACCGGAAGCAATAA	HSP31	YDR533C	-135	4	1502295	-	Sa-F31	gcagtgaaagataaatgatcACGGAAACCGGAAGCAATAA	Sa-R31	gctatttctagctctaaaacTTATTGCTTCCGGTTTCCGT
gHSP31_2	32	ATTTAAAGGGTAACGGAAAC	HSP31	YDR533C	-123	4	1502283	-	Sa-F32	gcagtgaaagataaatgatcATTTAAAGGGTAACGGAAAC	Sa-R32	gctatttctagctctaaaacGTTTCCGTTACCCTTTAAAT
gHSP31_3	33	GAAATGAATGGTTCTCCTTA	HSP31	YDR533C	-85	4	1502245	-	Sa-F33	gcagtgaaagataaatgatcGAAATGAATGGTTCTCCTTA	Sa-R33	gctatttctagctctaaaacTAAGGAGAACCATTCATTTC
gHSP31_4	34	GCGGATGATAAAGAAATGAA	HSP31	YDR533C	-73	4	1502233	-	Sa-F34	gcagtgaaagataaatgatcGCGGATGATAAAGAAATGAA	Sa-R34	gctatttctagctctaaaacTTCATTTCTTTATCATCCGC
gHSP31_5	35	TTATCTGTGTAATTAGCCAG	HSP31	YDR533C	-18	4	1502178	-	Sa-F35	gcagtgaaagataaatgatcTTATCTGTGTAATTAGCCAG	Sa-R35	gctatttctagctctaaaacCTGGCTAATTACACAGATAA
gTIR1_1	36	AATTTGATCTTGGGTTTGAG	TIR1	YER011W	51	5	175299	+	Sa-F36	gcagtgaaagataaatgatcAATTTGATCTTGGGTTTGAG	Sa-R36	gctatttctagctctaaaacCTCAAACCCAAGATCAAATT
gTIR1_2	37	AAGCAAACGACGTAATGCCG	TIR1	YER011W	-239	5	175009	+	Sa-F37	gcagtgaaagataaatgatcAAGCAAACGACGTAATGCCG	Sa-R37	gctatttctagctctaaaacCGGCATTACGTCGTTTGCTT
gTIR1_3	38	CAGTGTATGCCAGTCAGCCA	TIR1	YER011W	-259	5	174989	-	Sa-F38	gcagtgaaagataaatgatcCAGTGTATGCCAGTCAGCCA	Sa-R38	gctatttctagctctaaaacTGGCTGACTGGCATACACTG
gTIR1_4	39	GACGTAATGCCGTGGCTGAC	TIR1	YER011W	-247	5	175001	+	Sa-F39	gcagtgaaagataaatgatcGACGTAATGCCGTGGCTGAC	Sa-R39	gctatttctagctctaaaacGTCAGCCACGGCATTACGTC
gTIR1_5	40	GTCTCTTTCACCTATACGGT	TIR1	YER011W	-292	5	174956	-	Sa-F40	gcagtgaaagataaatgatcGTCTCTTTCACCTATACGGT	Sa-R40	gctatttctagctctaaaacACCGTATAGGTGAAAGAGAC
gFCY2_1	41	GAGATCTCTTCTCCAAGTCT	FCY2	YER056C	55	5	268058	-	Sa-F41	gcagtgaaagataaatgatcGAGATCTCTTCTCCAAGTCT	Sa-R41	gctatttctagctctaaaacAGACTTGGAGAAGAGATCTC
gFCY2_2	42	TATATGTACGTAGAAGTCAA	FCY2	YER056C	-318	5	268431	-	Sa-F42	gcagtgaaagataaatgatcTATATGTACGTAGAAGTCAA	Sa-R42	gctatttctagctctaaaacTTGACTTCTACGTACATATA
gFCY2_3	43	AAGGCTACCATGATGAAGAC	FCY2	YER056C	-103	2	268216	+	Sa-F43	gcagtgaaagataaatgatcAAGGCTACCATGATGAAGAC	Sa-R43	gctatttctagctctaaaacGTCTTCATCATGGTAGCCTT
gFCY2_4	44	AGCATTGGCAACAAATACGG	FCY2	YER056C	-11	2	268124	+	Sa-F44	gcagtgaaagataaatgatcAGCATTGGCAACAAATACGG	Sa-R44	gctatttctagctctaaaacCCGTATTTGTTGCCAATGCT
gFCY2_5	45	CACGACTTTGTGCAGGATTA	FCY2	YER056C	-56	2	268169	+	Sa-F45	gcagtgaaagataaatgatcCACGACTTTGTGCAGGATTA	Sa-R45	gctatttctagctctaaaacTAATCCTGCACAAAGTCGTG
gLEU1_1	46	AAGCCGGTTACGGACAAAAC	LEU1	YGL009C	-174	7	478826	-	Sa-F46	gcagtgaaagataaatgatcAAGCCGGTTACGGACAAAAC	Sa-R46	gctatttctagctctaaaacGTTTTGTCCGTAACCGGCTT
gLEU1_2	47	AGAGTTCTTGGACCCTTGGA	LEU1	YGL009C	35	7	478617	-	Sa-F47	gcagtgaaagataaatgatcAGAGTTCTTGGACCCTTGGA	Sa-R47	gctatttctagctctaaaacTCCAAGGGTCCAAGAACTCT
gLEU1_3	48	CAAAACCGGGCAAATTTCGC	LEU1	YGL009C	-188	7	478840	-	Sa-F48	gcagtgaaagataaatgatcCAAAACCGGGCAAATTTCGC	Sa-R48	gctatttctagctctaaaacGCGAAATTTGCCCGGTTTTG
gLEU1_4	49	CGGGACCGGCGAAATTTGCC	LEU1	YGL009C	-196	7	478848	+	Sa-F49	gcagtgaaagataaatgatcCGGGACCGGCGAAATTTGCC	Sa-R49	gctatttctagctctaaaacGGCAAATTTCGCCGGTCCCG
gLEU1_5	50	ATGGTTTACACTCCATCCAA	LEU1	YGL009C	20	7	478632	+	Sa-F50	gcagtgaaagataaatgatcATGGTTTACACTCCATCCAA	Sa-R50	gctatttctagctctaaaacTTGGATGGAGTGTAAACCAT
gGPG1_1	51	CTCAATTTCAACGAGGATGT	GPG1	YGL121C	-118	7	281275	+	Sa-F51	gcagtgaaagataaatgatcCTCAATTTCAACGAGGATGT	Sa-R51	gctatttctagctctaaaacACATCCTCGTTGAAATTGAG
gGPG1_2	52	CTGTAGTTCAAATTAGATAG	GPG1	YGL121C	-30	7	281187	-	Sa-F52	gcagtgaaagataaatgatcCTGTAGTTCAAATTAGATAG	Sa-R52	gctatttctagctctaaaacCTATCTAATTTGAACTACAG
gGPG1_3	53	GCTTCCCATCAAAGTAGTTT	GPG1	YGL121C	-96	7	281253	+	Sa-F53	gcagtgaaagataaatgatcGCTTCCCATCAAAGTAGTTT	Sa-R53	gctatttctagctctaaaacAAACTACTTTGATGGGAAGC
gGPG1_4	54	TACCCCAAAACTACTTTGAT	GPG1	YGL121C	-89	7	281246	-	Sa-F54	gcagtgaaagataaatgatcTACCCCAAAACTACTTTGAT	Sa-R54	gctatttctagctctaaaacATCAAAGTAGTTTTGGGGTA
gGPG1_5	55	AATGGCAAAGATTACCGTAA	GPG1	YGL121C	-201	7	281358	+	Sa-F55	gcagtgaaagataaatgatcAATGGCAAAGATTACCGTAA	Sa-R55	gctatttctagctctaaaacTTACGGTAATCTTTGCCATT
gACB1_1	56	ATCCAAGCTAGCTATATATA	ACB1	YGR037C	-109	7	560103	-	Sa-F56	gcagtgaaagataaatgatcATCCAAGCTAGCTATATATA	Sa-R56	gctatttctagctctaaaacTATATATAGCTAGCTTGGAT
gACB1_2	57	CAAGCTAGCTATATATATGG	ACB1	YGR037C	-112	7	560106	-	Sa-F57	gcagtgaaagataaatgatcCAAGCTAGCTATATATATGG	Sa-R57	gctatttctagctctaaaacCCATATATATAGCTAGCTTG
gACB1_3	58	CGGTCATTGGGGAGTTGGCC	ACB1	YGR037C	-132	7	560126	-	Sa-F58	gcagtgaaagataaatgatcCGGTCATTGGGGAGTTGGCC	Sa-R58	gctatttctagctctaaaacGGCCAACTCCCCAATGACCG
gACB1_4	59	CTATATATATGGCGGTCATT	ACB1	YGR037C	-120	7	560114	-	Sa-F59	gcagtgaaagataaatgatcCTATATATATGGCGGTCATT	Sa-R59	gctatttctagctctaaaacAATGACCGCCATATATATAG
gACB1_5	60	GACGTGTCAGAGAGCGCGTA	ACB1	YGR037C	-171	7	560165	-	Sa-F60	gcagtgaaagataaatgatcGACGTGTCAGAGAGCGCGTA	Sa-R60	gctatttctagctctaaaacTACGCGCTCTCTGACACGTC
gOYE2_1	61	ATCGATAATGCCATTTGTTA	OYE2	YHR179W	-8	8	462494	-	Sa-F61	gcagtgaaagataaatgatcATCGATAATGCCATTTGTTA	Sa-R61	gctatttctagctctaaaacTAACAAATGGCATTATCGAT
gOYE2_2	62	CTCGAGAGAAAGCACGTTCC	OYE2	YHR179W	-185	8	462317	+	Sa-F62	gcagtgaaagataaatgatcCTCGAGAGAAAGCACGTTCC	Sa-R62	gctatttctagctctaaaacGGAACGTGCTTTCTCTCGAG
gOYE2_3	63	CTGGAACGTGCTTTCTCTCG	OYE2	YHR179W	-187	8	462315	-	Sa-F63	gcagtgaaagataaatgatcCTGGAACGTGCTTTCTCTCG	Sa-R63	gctatttctagctctaaaacCGAGAGAAAGCACGTTCCAG
gOYE2_4	64	GAAAGTCACCAGGAGGAACA	OYE2	YHR179W	-154	8	462348	+	Sa-F64	gcagtgaaagataaatgatcGAAAGTCACCAGGAGGAACA	Sa-R64	gctatttctagctctaaaacTGTTCCTCCTGGTGACTTTC
gOYE2_5	65	GTAACCTGCCTTGTTCCTCC	OYE2	YHR179W	-165	8	462337	-	Sa-F65	gcagtgaaagataaatgatcGTAACCTGCCTTGTTCCTCC	Sa-R65	gctatttctagctctaaaacGGAGGAACAAGGCAGGTTAC
gSDL1_1	66	GGCACTTAATTGCAGTGTAG	SDL1	YIL167W	-110	9	29279	-	Sa-F66	gcagtgaaagataaatgatcGGCACTTAATTGCAGTGTAG	Sa-R66	gctatttctagctctaaaacCTACACTGCAATTAAGTGCC
gSDL1_2	67	GTAAAGAAAATTCAAAGTGC	SDL1	YIL167W	-61	9	29328	-	Sa-F67	gcagtgaaagataaatgatcGTAAAGAAAATTCAAAGTGC	Sa-R67	gctatttctagctctaaaacGCACTTTGAATTTTCTTTAC
gSDL1_3	68	GGAGCCAAAGTCATTATCCA	SDL1	YIL167W	-40	9	29349	-	Sa-F68	gcagtgaaagataaatgatcGGAGCCAAAGTCATTATCCA	Sa-R68	gctatttctagctctaaaacTGGATAATGACTTTGGCTCC
gSDL1_4	69	ATCACCATGGATAATGACTT	SDL1	YIL167W	-33	9	29356	+	Sa-F69	gcagtgaaagataaatgatcATCACCATGGATAATGACTT	Sa-R69	gctatttctagctctaaaacAAGTCATTATCCATGGTGAT
gSDL1_5	70	AGCAACTGCCTGCAGATCGA	SDL1	YIL167W	-131	9	29258	-	Sa-F70	gcagtgaaagataaatgatcAGCAACTGCCTGCAGATCGA	Sa-R70	gctatttctagctctaaaacTCGATCTGCAGGCAGTTGCT
gYIR035C_1	71	CTTTATGCCTTGAGGATAGC	-	YIR035C	19	9	421018	+	Sa-F71	gcagtgaaagataaatgatcCTTTATGCCTTGAGGATAGC	Sa-R71	gctatttctagctctaaaacGCTATCCTCAAGGCATAAAG
gYIR035C_2	72	AAAAAGCCCATCTTCCCTGA	-	YIR035C	-190	9	420809	+	Sa-F72	gcagtgaaagataaatgatcAAAAAGCCCATCTTCCCTGA	Sa-R72	gctatttctagctctaaaacTCAGGGAAGATGGGCTTTTT
gYIR035C_3	73	AGCTGAAACTAAACCCCTAG	-	YIR035C	-309	9	420690	+	Sa-F73	gcagtgaaagataaatgatcAGCTGAAACTAAACCCCTAG	Sa-R73	gctatttctagctctaaaacCTAGGGGTTTAGTTTCAGCT
gYIR035C_4	74	TTGGCGGACTTTATGCCTTG	-	YIR035C	27	9	421026	+	Sa-F74	gcagtgaaagataaatgatcTTGGCGGACTTTATGCCTTG	Sa-R74	gctatttctagctctaaaacCAAGGCATAAAGTCCGCCAA
gYIR035C_5	75	CTATAATGACCCTGCCTTGG	-	YIR035C	43	9	421042	+	Sa-F75	gcagtgaaagataaatgatcCTATAATGACCCTGCCTTGG	Sa-R75	gctatttctagctctaaaacCCAAGGCAGGGTCATTATAG
gTDH1_1	76	CGGTAGATTGGTCTTGAGAT	TDH1	YJL052W	34	10	338305	-	Sa-F76	gcagtgaaagataaatgatcCGGTAGATTGGTCTTGAGAT	Sa-R76	gctatttctagctctaaaacATCTCAAGACCAATCTACCG
gTDH1_2	77	TCTCTGTAGCAGTAAGAGCT	TDH1	YJL052W	-208	10	338063	-	Sa-F77	gcagtgaaagataaatgatcTCTCTGTAGCAGTAAGAGCT	Sa-R77	gctatttctagctctaaaacAGCTCTTACTGCTACAGAGA
gTDH1_3	78	TGATTTCGAGACTCCAGTTT	TDH1	YJL052W	-173	10	338098	+	Sa-F78	gcagtgaaagataaatgatcTGATTTCGAGACTCCAGTTT	Sa-R78	gctatttctagctctaaaacAAACTGGAGTCTCGAAATCA
gTDH1_4	79	TTGGTGATAATGACCAAAAC	TDH1	YJL052W	-189	10	338082	-	Sa-F79	gcagtgaaagataaatgatcTTGGTGATAATGACCAAAAC	Sa-R79	gctatttctagctctaaaacGTTTTGGTCATTATCACCAA
gTDH1_5	80	AACAACATAGTCTGAAGAAG	TDH1	YJL052W	-248	10	338023	-	Sa-F80	gcagtgaaagataaatgatcAACAACATAGTCTGAAGAAG	Sa-R80	gctatttctagctctaaaacCTTCTTCAGACTATGTTGTT
gHSP150_1	81	GATCCTAAAAAAGGAATGGT	HSP150	YJL159W	-194	10	120255	-	Sa-F81	gcagtgaaagataaatgatcGATCCTAAAAAAGGAATGGT	Sa-R81	gctatttctagctctaaaacACCATTCCTTTTTTAGGATC
gHSP150_2	82	GACTTTGGTTGCCTCTGCTT	HSP150	YJL159W	13	10	120462	-	Sa-F82	gcagtgaaagataaatgatcGACTTTGGTTGCCTCTGCTT	Sa-R82	gctatttctagctctaaaacAAGCAGAGGCAACCAAAGTC
gHSP150_3	83	TATTGTACTAGGGTTAGAAA	HSP150	YJL159W	-32	10	120417	+	Sa-F83	gcagtgaaagataaatgatcTATTGTACTAGGGTTAGAAA	Sa-R83	gctatttctagctctaaaacTTTCTAACCCTAGTACAATA
gHSP150_4	84	TGAGCTTTGAGGTAAAAGGA	HSP150	YJL159W	-82	10	120367	+	Sa-F84	gcagtgaaagataaatgatcTGAGCTTTGAGGTAAAAGGA	Sa-R84	gctatttctagctctaaaacTCCTTTTACCTCAAAGCTCA
gHSP150_5	85	TGCTTTGGCCGCTACTACAT	HSP150	YJL159W	28	10	120477	-	Sa-F85	gcagtgaaagataaatgatcTGCTTTGGCCGCTACTACAT	Sa-R85	gctatttctagctctaaaacATGTAGTAGCGGCCAAAGCA
gANB1_1	86	ACCAAAGAGAACAATGGAAT	ANB1	YJR047C	-199	10	525580	-	Sa-F86	gcagtgaaagataaatgatcACCAAAGAGAACAATGGAAT	Sa-R86	gctatttctagctctaaaacATTCCATTGTTCTCTTTGGT
gANB1_2	87	CAATAATTAGGAACAAGGTA	ANB1	YJR047C	-46	10	525427	-	Sa-F87	gcagtgaaagataaatgatcCAATAATTAGGAACAAGGTA	Sa-R87	gctatttctagctctaaaacTACCTTGTTCCTAATTATTG
gANB1_3	88	CTAGACAATAATTAGGAACA	ANB1	YJR047C	-41	10	525422	-	Sa-F88	gcagtgaaagataaatgatcCTAGACAATAATTAGGAACA	Sa-R88	gctatttctagctctaaaacTGTTCCTAATTATTGTCTAG
gANB1_4	89	GAGTTTACCAAAGAGAACAA	ANB1	YJR047C	-193	10	525574	-	Sa-F89	gcagtgaaagataaatgatcGAGTTTACCAAAGAGAACAA	Sa-R89	gctatttctagctctaaaacTTGTTCTCTTTGGTAAACTC
gANB1_5	90	AGGAAACTTTGAACGAAGAA	ANB1	YJR047C	-219	10	525600	-	Sa-F90	gcagtgaaagataaatgatcAGGAAACTTTGAACGAAGAA	Sa-R90	gctatttctagctctaaaacTTCTTCGTTCAAAGTTTCCT
gMAE1_1	91	AAAGCACAAATATCCGAAGC	MAE1	YKL029C	-66	11	384791	-	Sa-F91	gcagtgaaagataaatgatcAAAGCACAAATATCCGAAGC	Sa-R91	gctatttctagctctaaaacGCTTCGGATATTTGTGCTTT
gMAE1_2	92	ATGTCAATCATGCCGGTAAC	MAE1	YKL029C	-139	11	384864	-	Sa-F92	gcagtgaaagataaatgatcATGTCAATCATGCCGGTAAC	Sa-R92	gctatttctagctctaaaacGTTACCGGCATGATTGACAT
gMAE1_3	93	CACATAAATACCAAGACAAA	MAE1	YKL029C	-16	11	384741	+	Sa-F93	gcagtgaaagataaatgatcCACATAAATACCAAGACAAA	Sa-R93	gctatttctagctctaaaacTTTGTCTTGGTATTTATGTG
gMAE1_4	94	CTAAACTCGTTAAAAGTTGT	MAE1	YKL029C	-38	11	384763	-	Sa-F94	gcagtgaaagataaatgatcCTAAACTCGTTAAAAGTTGT	Sa-R94	gctatttctagctctaaaacACAACTTTTAACGAGTTTAG
gMAE1_5	95	GCGCTAAAGCTGTAGACCAA	MAE1	YKL029C	-182	11	384907	-	Sa-F95	gcagtgaaagataaatgatcGCGCTAAAGCTGTAGACCAA	Sa-R95	gctatttctagctctaaaacTTGGTCTACAGCTTTAGCGC
gOAC1_1	96	AACTATTTCGGATGGAGTTC	OAC1	YKL120W	-85	11	217259	+	Sa-F96	gcagtgaaagataaatgatcAACTATTTCGGATGGAGTTC	Sa-R96	gctatttctagctctaaaacGAACTCCATCCGAAATAGTT
gOAC1_2	97	CGGATGGAGTTCTGGAGTGG	OAC1	YKL120W	-93	11	217251	+	Sa-F97	gcagtgaaagataaatgatcCGGATGGAGTTCTGGAGTGG	Sa-R97	gctatttctagctctaaaacCCACTCCAGAACTCCATCCG
gOAC1_3	98	CTAAGGAAAACTATTTCGGA	OAC1	YKL120W	-77	11	217267	+	Sa-F98	gcagtgaaagataaatgatcCTAAGGAAAACTATTTCGGA	Sa-R98	gctatttctagctctaaaacTCCGAAATAGTTTTCCTTAG
gOAC1_4	99	AATACCTCATTAAGTTACAG	OAC1	YKL120W	-279	11	217065	-	Sa-F99	gcagtgaaagataaatgatcAATACCTCATTAAGTTACAG	Sa-R99	gctatttctagctctaaaacCTGTAACTTAATGAGGTATT
gOAC1_5	100	GCCCAGAAGATATCGAAGTT	OAC1	YKL120W	47	11	217391	-	Sa-F100	gcagtgaaagataaatgatcGCCCAGAAGATATCGAAGTT	Sa-R100	gctatttctagctctaaaacAACTTCGATATCTTCTGGGC
gFAS1_1	101	AATAATAGAGCAGTTAGGTG	FAS1	YKL182W	-29	11	100642	+	Sa-F101	gcagtgaaagataaatgatcAATAATAGAGCAGTTAGGTG	Sa-R101	gctatttctagctctaaaacCACCTAACTGCTCTATTATT
gFAS1_2	102	GAGCGAATAATAGAGCAGTT	FAS1	YKL182W	-24	11	100647	+	Sa-F102	gcagtgaaagataaatgatcGAGCGAATAATAGAGCAGTT	Sa-R102	gctatttctagctctaaaacAACTGCTCTATTATTCGCTC
gFAS1_3	103	AAGGAAAAAGGAAAAGTGTT	FAS1	YKL182W	-454	11	100217	+	Sa-F103	gcagtgaaagataaatgatcAAGGAAAAAGGAAAAGTGTT	Sa-R103	gctatttctagctctaaaacAACACTTTTCCTTTTTCCTT
gFAS1_4	104	AGTTGGTCCTGCAGAATAGA	FAS1	YKL182W	-435	11	100236	+	Sa-F104	gcagtgaaagataaatgatcAGTTGGTCCTGCAGAATAGA	Sa-R104	gctatttctagctctaaaacTCTATTCTGCAGGACCAACT
gFAS1_5	105	AGATAGGGTTAATGGTCTTG	FAS1	YKL182W	15	11	100686	+	Sa-F105	gcagtgaaagataaatgatcAGATAGGGTTAATGGTCTTG	Sa-R105	gctatttctagctctaaaacCAAGACCATTAACCCTATCT
gDRE2_1	106	AGCATATACACTGTAAGTGA	DRE2	YKR071C	-8	11	575988	+	Sa-F106	gcagtgaaagataaatgatcAGCATATACACTGTAAGTGA	Sa-R106	gctatttctagctctaaaacTCACTTACAGTGTATATGCT
gDRE2_2	107	CGATACTATTCAAAAGCTTC	DRE2	YKR071C	-129	11	576109	+	Sa-F107	gcagtgaaagataaatgatcCGATACTATTCAAAAGCTTC	Sa-R107	gctatttctagctctaaaacGAAGCTTTTGAATAGTATCG
gDRE2_3	108	TCGATGTCACAATACAAAAC	DRE2	YKR071C	17	11	575963	+	Sa-F108	gcagtgaaagataaatgatcTCGATGTCACAATACAAAAC	Sa-R108	gctatttctagctctaaaacGTTTTGTATTGTGACATCGA
gDRE2_4	109	AGAGCTAGTAGAGAACACTA	DRE2	YKR071C	76	11	575904	+	Sa-F109	gcagtgaaagataaatgatcAGAGCTAGTAGAGAACACTA	Sa-R109	gctatttctagctctaaaacTAGTGTTCTCTACTAGCTCT
gDRE2_5	110	GAGGACGAAGCAGAAACCCC	DRE2	YKR071C	-479	11	576459	+	Sa-F110	gcagtgaaagataaatgatcGAGGACGAAGCAGAAACCCC	Sa-R110	gctatttctagctctaaaacGGGGTTTCTGCTTCGTCCTC
gPLB2_1	111	GAGTTAAAATTCACTCGCGC	PLB2	YMR006C	-25	13	279706	+	Sa-F111	gcagtgaaagataaatgatcGAGTTAAAATTCACTCGCGC	Sa-R111	gctatttctagctctaaaacGCGCGAGTGAATTTTAACTC
gPLB2_2	112	GCAATTACGGAACATATTAC	PLB2	YMR006C	22	13	279659	+	Sa-F112	gcagtgaaagataaatgatcGCAATTACGGAACATATTAC	Sa-R112	gctatttctagctctaaaacGTAATATGTTCCGTAATTGC
gPLB2_3	113	CAGGCTAGCTCGCTAATTTC	PLB2	YMR006C	41	13	279640	+	Sa-F113	gcagtgaaagataaatgatcCAGGCTAGCTCGCTAATTTC	Sa-R113	gctatttctagctctaaaacGAAATTAGCGAGCTAGCCTG
gPLB2_4	114	ATGCCAAGGTGGAGAATATG	PLB2	YMR006C	-261	13	279942	-	Sa-F114	gcagtgaaagataaatgatcATGCCAAGGTGGAGAATATG	Sa-R114	gctatttctagctctaaaacCATATTCTCCACCTTGGCAT
gPLB2_5	115	ATGCGGAAGAAATGTCCGCA	PLB2	YMR006C	-278	13	279959	-	Sa-F115	gcagtgaaagataaatgatcATGCGGAAGAAATGTCCGCA	Sa-R115	gctatttctagctctaaaacTGCGGACATTTCTTCCGCAT
gYNR034W-A_1	116	AGAGAAGGAGGTCGGCTCGA	-	YNR034W-A	-169	14	692365	-	Sa-F116	gcagtgaaagataaatgatcAGAGAAGGAGGTCGGCTCGA	Sa-R116	gctatttctagctctaaaacTCGAGCCGACCTCCTTCTCT
gYNR034W-A_2	117	AGGGAATGTAAAGCTATCAT	-	YNR034W-A	-149	14	692385	-	Sa-F117	gcagtgaaagataaatgatcAGGGAATGTAAAGCTATCAT	Sa-R117	gctatttctagctctaaaacATGATAGCTTTACATTCCCT
gYNR034W-A_3	118	TGCGTAATATAACCAAACAA	-	YNR034W-A	-60	14	692474	-	Sa-F118	gcagtgaaagataaatgatcTGCGTAATATAACCAAACAA	Sa-R118	gctatttctagctctaaaacTTGTTTGGTTATATTACGCA
gYNR034W-A_4	119	CGAAGTATTGCCAAGAGCAG	-	YNR034W-A	49	14	692583	-	Sa-F119	gcagtgaaagataaatgatcCGAAGTATTGCCAAGAGCAG	Sa-R119	gctatttctagctctaaaacCTGCTCTTGGCAATACTTCG
gYNR034W-A_5	120	GACGAACCAGAGAAGGAGGT	-	YNR034W-A	-177	14	692357	-	Sa-F120	gcagtgaaagataaatgatcGACGAACCAGAGAAGGAGGT	Sa-R120	gctatttctagctctaaaacACCTCCTTCTCTGGTTCGTC
gIZH4_1	121	CTTGTCAGCGCATATAATAT	IZH4	YOL101C	-29	15	127949	+	Sa-F121	gcagtgaaagataaatgatcCTTGTCAGCGCATATAATAT	Sa-R121	gctatttctagctctaaaacATATTATATGCGCTGACAAG
gIZH4_2	122	GACAGCACTCCGCGAGAAAA	IZH4	YOL101C	-233	15	128153	+	Sa-F122	gcagtgaaagataaatgatcGACAGCACTCCGCGAGAAAA	Sa-R122	gctatttctagctctaaaacTTTTCTCGCGGAGTGCTGTC
gIZH4_3	123	TAAAACCAATTGAGCTCAAC	IZH4	YOL101C	-174	15	128094	-	Sa-F123	gcagtgaaagataaatgatcTAAAACCAATTGAGCTCAAC	Sa-R123	gctatttctagctctaaaacGTTGAGCTCAATTGGTTTTA
gIZH4_4	124	GCAAGCCTGTTGAGCTCAAT	IZH4	YOL101C	-182	15	128102	+	Sa-F124	gcagtgaaagataaatgatcGCAAGCCTGTTGAGCTCAAT	Sa-R124	gctatttctagctctaaaacATTGAGCTCAACAGGCTTGC
gIZH4_5	125	TACTTCTGCGTCCATATATC	IZH4	YOL101C	-96	15	128016	-	Sa-F125	gcagtgaaagataaatgatcTACTTCTGCGTCCATATATC	Sa-R125	gctatttctagctctaaaacGATATATGGACGCAGAAGTA
gHPF1_1	126	AACTGCGTAGATTAACCGCT	HPF1	YOL155C	-176	15	31782	-	Sa-F126	gcagtgaaagataaatgatcAACTGCGTAGATTAACCGCT	Sa-R126	gctatttctagctctaaaacAGCGGTTAATCTACGCAGTT
gHPF1_2	127	AAGGCATAAACCTAAGATAA	HPF1	YOL155C	-73	15	31679	-	Sa-F127	gcagtgaaagataaatgatcAAGGCATAAACCTAAGATAA	Sa-R127	gctatttctagctctaaaacTTATCTTAGGTTTATGCCTT
gHPF1_3	128	AATCTACGCAGTTGCGTATT	HPF1	YOL155C	-169	15	31775	+	Sa-F128	gcagtgaaagataaatgatcAATCTACGCAGTTGCGTATT	Sa-R128	gctatttctagctctaaaacAATACGCAACTGCGTAGATT
gHPF1_4	129	ACTGACTTGAGAACCAGAAA	HPF1	YOL155C	-54	15	31660	-	Sa-F129	gcagtgaaagataaatgatcACTGACTTGAGAACCAGAAA	Sa-R129	gctatttctagctctaaaacTTTCTGGTTCTCAAGTCAGT
gHPF1_5	130	ATAAACCTAAGATAATGGGA	HPF1	YOL155C	-78	15	31684	-	Sa-F130	gcagtgaaagataaatgatcATAAACCTAAGATAATGGGA	Sa-R130	gctatttctagctctaaaacTCCCATTATCTTAGGTTTAT
gFAS2_1	131	AAAGCACGACAGTGGTGATG	FAS2	YPL231W	-84	16	108568	+	Sa-F131	gcagtgaaagataaatgatcAAAGCACGACAGTGGTGATG	Sa-R131	gctatttctagctctaaaacCATCACCACTGTCGTGCTTT
gFAS2_2	132	AAATACCATCATTATGAAGC	FAS2	YPL231W	-14	16	108638	-	Sa-F132	gcagtgaaagataaatgatcAAATACCATCATTATGAAGC	Sa-R132	gctatttctagctctaaaacGCTTCATAATGATGGTATTT
gFAS2_3	133	AACTTCCGGCTTCATAATGA	FAS2	YPL231W	-6	16	108646	+	Sa-F133	gcagtgaaagataaatgatcAACTTCCGGCTTCATAATGA	Sa-R133	gctatttctagctctaaaacTCATTATGAAGCCGGAAGTT
gFAS2_4	134	ACCGAAATCTCACTAAGGCA	FAS2	YPL231W	-200	16	108452	-	Sa-F134	gcagtgaaagataaatgatcACCGAAATCTCACTAAGGCA	Sa-R134	gctatttctagctctaaaacTGCCTTAGTGAGATTTCGGT
gFAS2_5	135	ACCGTGCCTTAGTGAGATTT	FAS2	YPL231W	-196	16	108456	+	Sa-F135	gcagtgaaagataaatgatcACCGTGCCTTAGTGAGATTT	Sa-R135	gctatttctagctctaaaacAAATCTCACTAAGGCACGGT
gGPH1_1	136	AAAGTAAGCACAGATTGAGA	GPH1	YPR160W	-129	16	861177	-	Sa-F136	gcagtgaaagataaatgatcAAAGTAAGCACAGATTGAGA	Sa-R136	gctatttctagctctaaaacTCTCAATCTGTGCTTACTTT
gGPH1_2	137	AGGTACAACAAGAAACGGGA	GPH1	YPR160W	-205	16	861101	+	Sa-F137	gcagtgaaagataaatgatcAGGTACAACAAGAAACGGGA	Sa-R137	gctatttctagctctaaaacTCCCGTTTCTTGTTGTACCT
gGPH1_3	138	CAAAAGGTACAACAAGAAAC	GPH1	YPR160W	-201	16	861105	+	Sa-F138	gcagtgaaagataaatgatcCAAAAGGTACAACAAGAAAC	Sa-R138	gctatttctagctctaaaacGTTTCTTGTTGTACCTTTTG
gGPH1_4	139	TCGTACGTAATCAAAACAAA	GPH1	YPR160W	-185	16	861121	+	Sa-F139	gcagtgaaagataaatgatcTCGTACGTAATCAAAACAAA	Sa-R139	gctatttctagctctaaaacTTTGTTTTGATTACGTACGA
gGPH1_5	140	GTAGTACTAGTACTAGCTGG	GPH1	YPR160W	5	16	861311	+	Sa-F140	gcagtgaaagataaatgatcGTAGTACTAGTACTAGCTGG	Sa-R140	gctatttctagctctaaaacCCAGCTAGTACTAGTACTAC
gARR1_1	141	ATATAATTCTAGCATGCGGA	ARR1	YPR199C	-61	16	939093	+	Sa-F141	gcagtgaaagataaatgatcATATAATTCTAGCATGCGGA	Sa-R141	gctatttctagctctaaaacTCCGCATGCTAGAATTATAT
gARR1_2	142	AAACCGCGTGGAAGAAAAGG	ARR1	YPR199C	26	16	939006	+	Sa-F142	gcagtgaaagataaatgatcAAACCGCGTGGAAGAAAAGG	Sa-R142	gctatttctagctctaaaacCCTTTTCTTCCACGCGGTTT
gARR1_3	143	AAGATAAGTGACCAAGATAA	ARR1	YPR199C	1	16	939031	+	Sa-F143	gcagtgaaagataaatgatcAAGATAAGTGACCAAGATAA	Sa-R143	gctatttctagctctaaaacTTATCTTGGTCACTTATCTT
gARR1_4	144	AAGATAATGGCAAAACCGCG	ARR1	YPR199C	14	16	939018	+	Sa-F144	gcagtgaaagataaatgatcAAGATAATGGCAAAACCGCG	Sa-R144	gctatttctagctctaaaacCGCGGTTTTGCCATTATCTT
gARR1_5	145	TAGCATGCGGATGGTCTTTA	ARR1	YPR199C	-52	16	939084	+	Sa-F145	gcagtgaaagataaatgatcTAGCATGCGGATGGTCTTTA	Sa-R145	gctatttctagctctaaaacTAAAGACCATCCGCATGCTA
gARR3_1	146	AACCCAACCAACAAATCATC	ARR3	YPR201W	-35	16	939887	-	Sa-F146	gcagtgaaagataaatgatcAACCCAACCAACAAATCATC	Sa-R146	gctatttctagctctaaaacGATGATTTGTTGGTTGGGTT
gARR3_2	147	AACCTGATGATTTGTTGGTT	ARR3	YPR201W	-30	16	939892	+	Sa-F147	gcagtgaaagataaatgatcAACCTGATGATTTGTTGGTT	Sa-R147	gctatttctagctctaaaacAACCAACAAATCATCAGGTT
gARR3_3	148	CTACTAACCTGATGATTTGT	ARR3	YPR201W	-25	16	939897	+	Sa-F148	gcagtgaaagataaatgatcCTACTAACCTGATGATTTGT	Sa-R148	gctatttctagctctaaaacACAAATCATCAGGTTAGTAG
gARR3_4	149	AAACTTACCATTACGCTTGC	ARR3	YPR201W	-262	16	939660	-	Sa-F149	gcagtgaaagataaatgatcAAACTTACCATTACGCTTGC	Sa-R149	gctatttctagctctaaaacGCAAGCGTAATGGTAAGTTT
gARR3_5	150	TGACAATCCAGCAAGCGTAA	ARR3	YPR201W	-252	16	939670	+	Sa-F150	gcagtgaaagataaatgatcTGACAATCCAGCAAGCGTAA	Sa-R150	gctatttctagctctaaaacTTACGCTTGCTGGATTGTCA
gtD(GUC)J4_1	151	AGACGATGACATAAGATACG	-	tD(GUC)J4	-644	10	540837	-	Sa-F151	gcagtgaaagataaatgatcAGACGATGACATAAGATACG	Sa-R151	gctatttctagctctaaaacCGTATCTTATGTCATCGTCT
gtD(GUC)J4_2	152	GTAAGTTATCAGACACCATC	-	tD(GUC)J4	149	10	541630	-	Sa-F152	gcagtgaaagataaatgatcGTAAGTTATCAGACACCATC	Sa-R152	gctatttctagctctaaaacGATGGTGTCTGATAACTTAC
gtD(GUC)J4_3	153	TAAACTTTCAGTGAGCCAGA	-	tD(GUC)J4	167	10	541648	+	Sa-F153	gcagtgaaagataaatgatcTAAACTTTCAGTGAGCCAGA	Sa-R153	gctatttctagctctaaaacTCTGGCTCACTGAAAGTTTA
gtD(GUC)J4_4	154	CTATCGGCTGGCAACTAATA	-	tD(GUC)J4	-698	10	540783	-	Sa-F154	gcagtgaaagataaatgatcCTATCGGCTGGCAACTAATA	Sa-R154	gctatttctagctctaaaacTATTAGTTGCCAGCCGATAG
gtD(GUC)J4_5	155	AATAAAAATCAACTATCGGC	-	tD(GUC)J4	-710	10	540771	-	Sa-F155	gcagtgaaagataaatgatcAATAAAAATCAACTATCGGC	Sa-R155	gctatttctagctctaaaacGCCGATAGTTGATTTTTATT
gHSP26_1	156	AACAGATCTCTAACTAATGG	HSP26	YBR072W	-141	2	381889	+	Sa-F156	gcagtgaaagataaatgatcAACAGATCTCTAACTAATGG	Sa-R156	gctatttctagctctaaaacCCATTAGTTAGAGATCTGTT
gHSP26_2	157	AGAGTAGAATGAAAGGTGAA	HSP26	YBR072W	-112	2	381918	+	Sa-F157	gcagtgaaagataaatgatcAGAGTAGAATGAAAGGTGAA	Sa-R157	gctatttctagctctaaaacTTCACCTTTCATTCTACTCT
gHSP26_3	158	ATCTGATATATCTTTATCGG	HSP26	YBR072W	-74	2	381956	+	Sa-F158	gcagtgaaagataaatgatcATCTGATATATCTTTATCGG	Sa-R158	gctatttctagctctaaaacCCGATAAAGATATATCAGAT
gHSP26_4	159	AGAACGTGCATAGATCCGCA	HSP26	YBR072W	-224	2	381806	+	Sa-F159	gcagtgaaagataaatgatcAGAACGTGCATAGATCCGCA	Sa-R159	gctatttctagctctaaaacTGCGGATCTATGCACGTTCT
gHSP26_5	160	AACAGATTGCTGGGTGAAGG	HSP26	YBR072W	62	2	382092	-	Sa-F160	gcagtgaaagataaatgatcAACAGATTGCTGGGTGAAGG	Sa-R160	gctatttctagctctaaaacCCTTCACCCAGCAATCTGTT
gGRX1_1	161	AACCTCAGAAGGAAAAAAAA	GRX1	YCL035C	1	3	61172	+	Sa-F161	gcagtgaaagataaatgatcAACCTCAGAAGGAAAAAAAA	Sa-R161	gctatttctagctctaaaacTTTTTTTTCCTTCTGAGGTT
gGRX1_2	162	ACGTGAATCAGGAGGCGCAA	GRX1	YCL035C	-160	3	61333	-	Sa-F162	gcagtgaaagataaatgatcACGTGAATCAGGAGGCGCAA	Sa-R162	gctatttctagctctaaaacTTGCGCCTCCTGATTCACGT
gGRX1_3	163	AGAAAACAAGCATCGCAATC	GRX1	YCL035C	-207	3	61380	-	Sa-F163	gcagtgaaagataaatgatcAGAAAACAAGCATCGCAATC	Sa-R163	gctatttctagctctaaaacGATTGCGATGCTTGTTTTCT
gGRX1_4	164	ATTCCCACATCACGTGAATC	GRX1	YCL035C	-149	3	61322	-	Sa-F164	gcagtgaaagataaatgatcATTCCCACATCACGTGAATC	Sa-R164	gctatttctagctctaaaacGATTCACGTGATGTGGGAAT
gGRX1_5	165	CAAATAGACAAAACCTCAGA	GRX1	YCL035C	-10	3	61183	+	Sa-F165	gcagtgaaagataaatgatcCAAATAGACAAAACCTCAGA	Sa-R165	gctatttctagctctaaaacTCTGAGGTTTTGTCTATTTG
gTPI1_1	166	ATGGCTAGAACTTTCTTTGT	TPI1	YDR050C	20	4	556452	+	Sa-F166	gcagtgaaagataaatgatcATGGCTAGAACTTTCTTTGT	Sa-R166	gctatttctagctctaaaacACAAAGAAAGTTCTAGCCAT
gTPI1_2	167	CAGCCGAGCCAAAGGTATAT	TPI1	YDR050C	-183	4	556655	-	Sa-F167	gcagtgaaagataaatgatcCAGCCGAGCCAAAGGTATAT	Sa-R167	gctatttctagctctaaaacATATACCTTTGGCTCGGCTG
gTPI1_3	168	GAGCCTATATACCTTTGGCT	TPI1	YDR050C	-189	4	556661	+	Sa-F168	gcagtgaaagataaatgatcGAGCCTATATACCTTTGGCT	Sa-R168	gctatttctagctctaaaacAGCCAAAGGTATATAGGCTC
gTPI1_4	169	CAAAGGAGCCTATATACCTT	TPI1	YDR050C	-194	4	556666	+	Sa-F169	gcagtgaaagataaatgatcCAAAGGAGCCTATATACCTT	Sa-R169	gctatttctagctctaaaacAAGGTATATAGGCTCCTTTG
gTPI1_5	170	GCTAGAACTTTCTTTGTCGG	TPI1	YDR050C	23	4	556449	+	Sa-F170	gcagtgaaagataaatgatcGCTAGAACTTTCTTTGTCGG	Sa-R170	gctatttctagctctaaaacCCGACAAAGAAAGTTCTAGC
gPHM8_1	171	AACTCGGTTTAACGCATAGT	PHM8	YER037W	-75	5	225814	-	Sa-F171	gcagtgaaagataaatgatcAACTCGGTTTAACGCATAGT	Sa-R171	gctatttctagctctaaaacACTATGCGTTAAACCGAGTT
gPHM8_2	172	AATGAGCCATTTCAGTATTG	PHM8	YER037W	-205	5	225684	+	Sa-F172	gcagtgaaagataaatgatcAATGAGCCATTTCAGTATTG	Sa-R172	gctatttctagctctaaaacCAATACTGAAATGGCTCATT
gPHM8_3	173	TACTGAAATGGCTCATTATT	PHM8	YER037W	-202	5	225687	-	Sa-F173	gcagtgaaagataaatgatcTACTGAAATGGCTCATTATT	Sa-R173	gctatttctagctctaaaacAATAATGAGCCATTTCAGTA
gPHM8_4	174	TATTTGCCGCAATACTGAAA	PHM8	YER037W	-214	5	225675	-	Sa-F174	gcagtgaaagataaatgatcTATTTGCCGCAATACTGAAA	Sa-R174	gctatttctagctctaaaacTTTCAGTATTGCGGCAAATA
gPHM8_5	175	AAAGCAGATACGACTAAATC	PHM8	YER037W	46	5	225935	-	Sa-F175	gcagtgaaagataaatgatcAAAGCAGATACGACTAAATC	Sa-R175	gctatttctagctctaaaacGATTTAGTCGTATCTGCTTT
gIGD1_1	176	AGTGGTGCACTGACATTGAC	IGD1	YFR017C	-179	6	183040	-	Sa-F176	gcagtgaaagataaatgatcAGTGGTGCACTGACATTGAC	Sa-R176	gctatttctagctctaaaacGTCAATGTCAGTGCACCACT
gIGD1_2	177	ACCCCACATCCCCCAGATCA	IGD1	YFR017C	-214	6	183075	-	Sa-F177	gcagtgaaagataaatgatcACCCCACATCCCCCAGATCA	Sa-R177	gctatttctagctctaaaacTGATCTGGGGGATGTGGGGT
gIGD1_3	178	CAGGGGGAGATGTTAACGAA	IGD1	YFR017C	-232	6	183093	-	Sa-F178	gcagtgaaagataaatgatcCAGGGGGAGATGTTAACGAA	Sa-R178	gctatttctagctctaaaacTTCGTTAACATCTCCCCCTG
gIGD1_4	179	CTCTCGCGCAAAAATTACTC	IGD1	YFR017C	-91	6	182952	-	Sa-F179	gcagtgaaagataaatgatcCTCTCGCGCAAAAATTACTC	Sa-R179	gctatttctagctctaaaacGAGTAATTTTTGCGCGAGAG
gIGD1_5	180	ACTTGGGGCGTGTTCAAGTG	IGD1	YFR017C	32	6	182829	-	Sa-F180	gcagtgaaagataaatgatcACTTGGGGCGTGTTCAAGTG	Sa-R180	gctatttctagctctaaaacCACTTGAACACGCCCCAAGT
gOLE1_1	181	ACAACAAAGATGCCAACTTC	OLE1	YGL055W	-10	7	398618	-	Sa-F181	gcagtgaaagataaatgatcACAACAAAGATGCCAACTTC	Sa-R181	gctatttctagctctaaaacGAAGTTGGCATCTTTGTTGT
gOLE1_2	182	ATATAAACGGAAACAGAAGT	OLE1	YGL055W	-105	7	398523	+	Sa-F182	gcagtgaaagataaatgatcATATAAACGGAAACAGAAGT	Sa-R182	gctatttctagctctaaaacACTTCTGTTTCCGTTTATAT
gOLE1_3	183	CAATATATGCAGCAAATCAT	OLE1	YGL055W	-219	7	398409	-	Sa-F183	gcagtgaaagataaatgatcCAATATATGCAGCAAATCAT	Sa-R183	gctatttctagctctaaaacATGATTTGCTGCATATATTG
gOLE1_4	184	GATTGACGACCAATTTCCAA	OLE1	YGL055W	28	7	398656	-	Sa-F184	gcagtgaaagataaatgatcGATTGACGACCAATTTCCAA	Sa-R184	gctatttctagctctaaaacTTGGAAATTGGTCGTCAATC
gOLE1_5	185	TCAATAGTAGTTCCAGAAGT	OLE1	YGL055W	5	7	398633	+	Sa-F185	gcagtgaaagataaatgatcTCAATAGTAGTTCCAGAAGT	Sa-R185	gctatttctagctctaaaacACTTCTGGAACTACTATTGA
gTPO2_1	186	AAACTTGATATAGTAGGAGA	TPO2	YGR138C	-191	7	765797	-	Sa-F186	gcagtgaaagataaatgatcAAACTTGATATAGTAGGAGA	Sa-R186	gctatttctagctctaaaacTCTCCTACTATATCAAGTTT
gTPO2_2	187	TATTTCTTCTTGATGTCTTC	TPO2	YGR138C	-269	7	765875	-	Sa-F187	gcagtgaaagataaatgatcTATTTCTTCTTGATGTCTTC	Sa-R187	gctatttctagctctaaaacGAAGACATCAAGAAGAAATA
gTPO2_3	188	TCCTAGTACGAAACCTCAAA	TPO2	YGR138C	-321	7	765927	-	Sa-F188	gcagtgaaagataaatgatcTCCTAGTACGAAACCTCAAA	Sa-R188	gctatttctagctctaaaacTTTGAGGTTTCGTACTAGGA
gTPO2_4	189	ACTTCCATGGTGGACGTTGA	TPO2	YGR138C	62	7	765544	+	Sa-F189	gcagtgaaagataaatgatcACTTCCATGGTGGACGTTGA	Sa-R189	gctatttctagctctaaaacTCAACGTCCACCATGGAAGT
gTPO2_5	190	CAGTGGCATTACAGTGCATG	TPO2	YGR138C	-386	7	765992	-	Sa-F190	gcagtgaaagataaatgatcCAGTGGCATTACAGTGCATG	Sa-R190	gctatttctagctctaaaacCATGCACTGTAATGCCACTG
gTDH3_1	191	CAAGTAGGGGAATAATTTCA	TDH3	YGR192C	-150	7	883960	-	Sa-F191	gcagtgaaagataaatgatcCAAGTAGGGGAATAATTTCA	Sa-R191	gctatttctagctctaaaacTGAAATTATTCCCCTACTTG
gTDH3_2	192	GGGGAATAATTTCAGGGAAC	TDH3	YGR192C	-156	7	883966	-	Sa-F192	gcagtgaaagataaatgatcGGGGAATAATTTCAGGGAAC	Sa-R192	gctatttctagctctaaaacGTTCCCTGAAATTATTCCCC
gTDH3_3	193	TCAAGTAGGGGAATAATTTC	TDH3	YGR192C	-149	7	883959	-	Sa-F193	gcagtgaaagataaatgatcTCAAGTAGGGGAATAATTTC	Sa-R193	gctatttctagctctaaaacGAAATTATTCCCCTACTTGA
gTDH3_4	194	AAATGAGATAGATACATGCG	TDH3	YGR192C	-243	7	884053	-	Sa-F194	gcagtgaaagataaatgatcAAATGAGATAGATACATGCG	Sa-R194	gctatttctagctctaaaacCGCATGTATCTATCTCATTT
gTDH3_5	195	AGAGAGCAGAAGGTAATAGA	TDH3	YGR192C	-213	7	884023	-	Sa-F195	gcagtgaaagataaatgatcAGAGAGCAGAAGGTAATAGA	Sa-R195	gctatttctagctctaaaacTCTATTACCTTCTGCTCTCT
gENO1_1	196	AGAAAAGGCCACAGTTTCCG	ENO1	YGR254W	-195	7	1000732	+	Sa-F196	gcagtgaaagataaatgatcAGAAAAGGCCACAGTTTCCG	Sa-R196	gctatttctagctctaaaacCGGAAACTGTGGCCTTTTCT
gENO1_2	197	AGGCCACAGTTTCCGGGGAG	ENO1	YGR254W	-200	7	1000727	+	Sa-F197	gcagtgaaagataaatgatcAGGCCACAGTTTCCGGGGAG	Sa-R197	gctatttctagctctaaaacCTCCCCGGAAACTGTGGCCT
gENO1_3	198	ATGCCTCTCCCCGGAAACTG	ENO1	YGR254W	-206	7	1000721	-	Sa-F198	gcagtgaaagataaatgatcATGCCTCTCCCCGGAAACTG	Sa-R198	gctatttctagctctaaaacCAGTTTCCGGGGAGAGGCAT
gENO1_4	199	CGTGATTCCTAGCCACCTCA	ENO1	YGR254W	-230	7	1000697	-	Sa-F199	gcagtgaaagataaatgatcCGTGATTCCTAGCCACCTCA	Sa-R199	gctatttctagctctaaaacTGAGGTGGCTAGGAATCACG
gENO1_5	200	GAGATCATGTGTGCCAGAAA	ENO1	YGR254W	-180	7	1000747	+	Sa-F200	gcagtgaaagataaatgatcGAGATCATGTGTGCCAGAAA	Sa-R200	gctatttctagctctaaaacTTTCTGGCACACATGATCTC
gYKL151C_1	201	AAAAGACGAAGCTTGTGTGT	-	YKL151C	-135	11	164755	-	Sa-F201	gcagtgaaagataaatgatcAAAAGACGAAGCTTGTGTGT	Sa-R201	gctatttctagctctaaaacACACACAAGCTTCGTCTTTT
gYKL151C_2	202	TGATGTCTAAGTAACCTTTA	-	YKL151C	-73	11	164817	+	Sa-F202	gcagtgaaagataaatgatcTGATGTCTAAGTAACCTTTA	Sa-R202	gctatttctagctctaaaacTAAAGGTTACTTAGACATCA
gYKL151C_3	203	AGGTTACTTAGACATCACTA	-	YKL151C	-70	11	164820	-	Sa-F203	gcagtgaaagataaatgatcAGGTTACTTAGACATCACTA	Sa-R203	gctatttctagctctaaaacTAGTGATGTCTAAGTAACCT
gYKL151C_4	204	ATGCAGTGATGCACGCGCGA	-	YKL151C	3	11	164893	+	Sa-F204	gcagtgaaagataaatgatcATGCAGTGATGCACGCGCGA	Sa-R204	gctatttctagctctaaaacTCGCGCGTGCATCACTGCAT
gYKL151C_5	205	CATGTGTTAACCGAAAAGTT	-	YKL151C	20	11	164910	-	Sa-F205	gcagtgaaagataaatgatcCATGTGTTAACCGAAAAGTT	Sa-R205	gctatttctagctctaaaacAACTTTTCGGTTAACACATG
gERG3_1	206	AACATCGCGGTATATATTAG	ERG3	YLR056W	-177	12	253684	-	Sa-F206	gcagtgaaagataaatgatcAACATCGCGGTATATATTAG	Sa-R206	gctatttctagctctaaaacCTAATATATACCGCGATGTT
gERG3_2	207	AACGGTCGAAAGAAACATCG	ERG3	YLR056W	-190	12	253671	-	Sa-F207	gcagtgaaagataaatgatcAACGGTCGAAAGAAACATCG	Sa-R207	gctatttctagctctaaaacCGATGTTTCTTTCGACCGTT
gERG3_3	208	ATTCGTCTAGATTTGAGATA	ERG3	YLR056W	-20	12	253841	-	Sa-F208	gcagtgaaagataaatgatcATTCGTCTAGATTTGAGATA	Sa-R208	gctatttctagctctaaaacTATCTCAAATCTAGACGAAT
gERG3_4	209	ATCGCGGTATATATTAGAGG	ERG3	YLR056W	-174	12	253687	-	Sa-F209	gcagtgaaagataaatgatcATCGCGGTATATATTAGAGG	Sa-R209	gctatttctagctctaaaacCCTCTAATATATACCGCGAT
gERG3_5	210	ATTTGTCTTGTTCTTTGAAG	ERG3	YLR056W	-95	12	253766	-	Sa-F210	gcagtgaaagataaatgatcATTTGTCTTGTTCTTTGAAG	Sa-R210	gctatttctagctctaaaacCTTCAAAGAACAAGACAAAT
gAHP1_1	211	AAAATTAAGGACGAGATGTA	AHP1	YLR109W	-158	12	368623	-	Sa-F211	gcagtgaaagataaatgatcAAAATTAAGGACGAGATGTA	Sa-R211	gctatttctagctctaaaacTACATCTCGTCCTTAATTTT
gAHP1_2	212	AACAATATGTGAATACCGTC	AHP1	YLR109W	-207	12	368574	+	Sa-F212	gcagtgaaagataaatgatcAACAATATGTGAATACCGTC	Sa-R212	gctatttctagctctaaaacGACGGTATTCACATATTGTT
gAHP1_3	213	AATAAAGGGGTGGAAAATTA	AHP1	YLR109W	-171	12	368610	-	Sa-F213	gcagtgaaagataaatgatcAATAAAGGGGTGGAAAATTA	Sa-R213	gctatttctagctctaaaacTAATTTTCCACCCCTTTATT
gAHP1_4	214	AGAAACGGTATATGCACAAT	AHP1	YLR109W	-81	12	368700	+	Sa-F214	gcagtgaaagataaatgatcAGAAACGGTATATGCACAAT	Sa-R214	gctatttctagctctaaaacATTGTGCATATACCGTTTCT
gAHP1_5	215	ATGCACAATTGGCAAGGGAG	AHP1	YLR109W	-92	12	368689	+	Sa-F215	gcagtgaaagataaatgatcATGCACAATTGGCAAGGGAG	Sa-R215	gctatttctagctctaaaacCTCCCTTGCCAATTGTGCAT
gATG33_1	216	AAATAACTCCCTTACCCGAC	ATG33	YLR356W	-181	12	840140	+	Sa-F216	gcagtgaaagataaatgatcAAATAACTCCCTTACCCGAC	Sa-R216	gctatttctagctctaaaacGTCGGGTAAGGGAGTTATTT
gATG33_2	217	AACTCCCTTACCCGACGGGA	ATG33	YLR356W	-185	12	840136	+	Sa-F217	gcagtgaaagataaatgatcAACTCCCTTACCCGACGGGA	Sa-R217	gctatttctagctctaaaacTCCCGTCGGGTAAGGGAGTT
gATG33_3	218	AAGAACGTTGTAAGTGAACA	ATG33	YLR356W	-81	12	840240	+	Sa-F218	gcagtgaaagataaatgatcAAGAACGTTGTAAGTGAACA	Sa-R218	gctatttctagctctaaaacTGTTCACTTACAACGTTCTT
gATG33_4	219	TAGTAAGTGATAAGCGAATT	ATG33	YLR356W	-56	12	840265	+	Sa-F219	gcagtgaaagataaatgatcTAGTAAGTGATAAGCGAATT	Sa-R219	gctatttctagctctaaaacAATTCGCTTATCACTTACTA
gATG33_5	220	AAGCCAAAAGACCAGAGTAG	ATG33	YLR356W	52	12	840373	+	Sa-F220	gcagtgaaagataaatgatcAAGCCAAAAGACCAGAGTAG	Sa-R220	gctatttctagctctaaaacCTACTCTGGTCTTTTGGCTT
gYMR090W_1	221	TTCGTACTAAACAATCACAG	-	YMR090W	-168	13	449050	+	Sa-F221	gcagtgaaagataaatgatcTTCGTACTAAACAATCACAG	Sa-R221	gctatttctagctctaaaacCTGTGATTGTTTAGTACGAA
gYMR090W_2	222	GTATCGCGCTGTCAACAGCA	-	YMR090W	-144	13	449074	-	Sa-F222	gcagtgaaagataaatgatcGTATCGCGCTGTCAACAGCA	Sa-R222	gctatttctagctctaaaacTGCTGTTGACAGCGCGATAC
gYMR090W_3	223	CATGTCTCCTATGAAAGTTG	-	YMR090W	25	13	449243	-	Sa-F223	gcagtgaaagataaatgatcCATGTCTCCTATGAAAGTTG	Sa-R223	gctatttctagctctaaaacCAACTTTCATAGGAGACATG
gYMR090W_4	224	GGGGCTGCAAGTATTACGTA	-	YMR090W	-123	13	449095	-	Sa-F224	gcagtgaaagataaatgatcGGGGCTGCAAGTATTACGTA	Sa-R224	gctatttctagctctaaaacTACGTAATACTTGCAGCCCC
gYMR090W_5	225	CGTAAGGGTACACTCGAAGT	-	YMR090W	-107	13	449111	-	Sa-F225	gcagtgaaagataaatgatcCGTAAGGGTACACTCGAAGT	Sa-R225	gctatttctagctctaaaacACTTCGAGTGTACCCTTACG
gYMR122W-A_1	226	TTAACAGTACATTCTGAGAG	-	YMR122W-A	-52	13	511236	+	Sa-F226	gcagtgaaagataaatgatcTTAACAGTACATTCTGAGAG	Sa-R226	gctatttctagctctaaaacCTCTCAGAATGTACTGTTAA
gYMR122W-A_2	227	GAATGTACTGTTAATTACTG	-	YMR122W-A	-46	13	511242	-	Sa-F227	gcagtgaaagataaatgatcGAATGTACTGTTAATTACTG	Sa-R227	gctatttctagctctaaaacCAGTAATTAACAGTACATTC
gYMR122W-A_3	228	AGGTTGGGGTTTGTGTTTGA	-	YMR122W-A	-17	13	511271	+	Sa-F228	gcagtgaaagataaatgatcAGGTTGGGGTTTGTGTTTGA	Sa-R228	gctatttctagctctaaaacTCAAACACAAACCCCAACCT
gYMR122W-A_4	229	CGGAAATCACATTGCCATAT	-	YMR122W-A	-187	13	511101	-	Sa-F229	gcagtgaaagataaatgatcCGGAAATCACATTGCCATAT	Sa-R229	gctatttctagctctaaaacATATGGCAATGTGATTTCCG
gYMR122W-A_5	230	GGTTATTTGCGATTAGGTTG	-	YMR122W-A	-3	13	511285	+	Sa-F230	gcagtgaaagataaatgatcGGTTATTTGCGATTAGGTTG	Sa-R230	gctatttctagctctaaaacCAACCTAATCGCAAATAACC
gYNL134C_1	231	ACGTCGTTGAAAGAATTTGG	-	YNL134C	-117	14	372307	+	Sa-F231	gcagtgaaagataaatgatcACGTCGTTGAAAGAATTTGG	Sa-R231	gctatttctagctctaaaacCCAAATTCTTTCAACGACGT
gYNL134C_2	232	TTTCGGGCAAAAAAAATTGC	-	YNL134C	-87	14	372337	+	Sa-F232	gcagtgaaagataaatgatcTTTCGGGCAAAAAAAATTGC	Sa-R232	gctatttctagctctaaaacGCAATTTTTTTTGCCCGAAA
gYNL134C_3	233	GAGGAATTCTGGCGAAAAGT	-	YNL134C	46	14	372470	+	Sa-F233	gcagtgaaagataaatgatcGAGGAATTCTGGCGAAAAGT	Sa-R233	gctatttctagctctaaaacACTTTTCGCCAGAATTCCTC
gYNL134C_4	234	ACTCGTGAAAGCTTAAAGTA	-	YNL134C	-144	14	372280	+	Sa-F234	gcagtgaaagataaatgatcACTCGTGAAAGCTTAAAGTA	Sa-R234	gctatttctagctctaaaacTACTTTAAGCTTTCACGAGT
gYNL134C_5	235	AAAATTGACAGAATTTCCCC	-	YNL134C	-245	14	372179	+	Sa-F235	gcagtgaaagataaatgatcAAAATTGACAGAATTTCCCC	Sa-R235	gctatttctagctctaaaacGGGGAAATTCTGTCAATTTT
gYGP1_1	236	CAAGCAAGAAAGAAATAGAA	YGP1	YNL160W	-85	14	336460	+	Sa-F236	gcagtgaaagataaatgatcCAAGCAAGAAAGAAATAGAA	Sa-R236	gctatttctagctctaaaacTTCTATTTCTTTCTTGCTTG
gYGP1_2	237	AAAGGGCAGATAAAACAACT	YGP1	YNL160W	10	14	336555	+	Sa-F237	gcagtgaaagataaatgatcAAAGGGCAGATAAAACAACT	Sa-R237	gctatttctagctctaaaacAGTTGTTTTATCTGCCCTTT
gYGP1_3	238	CGGCAGATGAACATGCCAAA	YGP1	YNL160W	28	14	336573	+	Sa-F238	gcagtgaaagataaatgatcCGGCAGATGAACATGCCAAA	Sa-R238	gctatttctagctctaaaacTTTGGCATGTTCATCTGCCG
gYGP1_4	239	GAACTGTAGCATCGAGAAGC	YGP1	YNL160W	-299	14	336246	+	Sa-F239	gcagtgaaagataaatgatcGAACTGTAGCATCGAGAAGC	Sa-R239	gctatttctagctctaaaacGCTTCTCGATGCTACAGTTC
gYGP1_5	240	CACTCCCTACTGAGATTCTT	YGP1	YNL160W	-325	14	336220	+	Sa-F240	gcagtgaaagataaatgatcCACTCCCTACTGAGATTCTT	Sa-R240	gctatttctagctctaaaacAAGAATCTCAGTAGGGAGTG
gACC1_1	241	AATTAAGCTAGAAGACGAAT	ACC1	YNR016C	-52	14	661426	-	Sa-F241	gcagtgaaagataaatgatcAATTAAGCTAGAAGACGAAT	Sa-R241	gctatttctagctctaaaacATTCGTCTTCTAGCTTAATT
gACC1_2	242	AAAAATAAGGATGAAGCGGG	ACC1	YNR016C	-263	14	661637	-	Sa-F242	gcagtgaaagataaatgatcAAAAATAAGGATGAAGCGGG	Sa-R242	gctatttctagctctaaaacCCCGCTTCATCCTTATTTTT
gACC1_3	243	GTCCAAAAATAAGGATGAAG	ACC1	YNR016C	-259	14	661633	-	Sa-F243	gcagtgaaagataaatgatcGTCCAAAAATAAGGATGAAG	Sa-R243	gctatttctagctctaaaacCTTCATCCTTATTTTTGGAC
gACC1_4	244	TTTCTGCGCTGTTTCGGGAA	ACC1	YNR016C	-24	14	661398	-	Sa-F244	gcagtgaaagataaatgatcTTTCTGCGCTGTTTCGGGAA	Sa-R244	gctatttctagctctaaaacTTCCCGAAACAGCGCAGAAA
gACC1_5	245	ATTTCGTACTCCATCTTCTG	ACC1	YNR016C	53	14	661321	-	Sa-F245	gcagtgaaagataaatgatcATTTCGTACTCCATCTTCTG	Sa-R245	gctatttctagctctaaaacCAGAAGATGGAGTACGAAAT
gDSE4_1	246	AAGACTACAAGCGAGGGTAA	DSE4	YNR067C	-133	14	759232	+	Sa-F246	gcagtgaaagataaatgatcAAGACTACAAGCGAGGGTAA	Sa-R246	gctatttctagctctaaaacTTACCCTCGCTTGTAGTCTT
gDSE4_2	247	CAAGTAGATAACCATAGTAA	DSE4	YNR067C	-39	14	759138	+	Sa-F247	gcagtgaaagataaatgatcCAAGTAGATAACCATAGTAA	Sa-R247	gctatttctagctctaaaacTTACTATGGTTATCTACTTG
gDSE4_3	248	CATACGAAGACTACAAGCGA	DSE4	YNR067C	-139	14	759238	+	Sa-F248	gcagtgaaagataaatgatcCATACGAAGACTACAAGCGA	Sa-R248	gctatttctagctctaaaacTCGCTTGTAGTCTTCGTATG
gDSE4_4	249	CTGTATGCAGACCGTTACTA	DSE4	YNR067C	-25	14	759124	-	Sa-F249	gcagtgaaagataaatgatcCTGTATGCAGACCGTTACTA	Sa-R249	gctatttctagctctaaaacTAGTAACGGTCTGCATACAG
gDSE4_5	250	AACAAGGTTCAGGTAAAAAG	DSE4	YNR067C	-332	14	759431	-	Sa-F250	gcagtgaaagataaatgatcAACAAGGTTCAGGTAAAAAG	Sa-R250	gctatttctagctctaaaacCTTTTTACCTGAACCTTGTT
gADH1_1	251	AATTCAAGTAACTGGAAGGA	ADH1	YOL086C	-163	15	160757	-	Sa-F251	gcagtgaaagataaatgatcAATTCAAGTAACTGGAAGGA	Sa-R251	gctatttctagctctaaaacTCCTTCCAGTTACTTGAATT
gADH1_2	252	AGGGAACGAGAACAATGACG	ADH1	YOL086C	-71	15	160665	-	Sa-F252	gcagtgaaagataaatgatcAGGGAACGAGAACAATGACG	Sa-R252	gctatttctagctctaaaacCGTCATTGTTCTCGTTCCCT
gADH1_3	253	ATTGTGCAGAAAAAGAAACA	ADH1	YOL086C	-43	15	160637	-	Sa-F253	gcagtgaaagataaatgatcATTGTGCAGAAAAAGAAACA	Sa-R253	gctatttctagctctaaaacTGTTTCTTTTTCTGCACAAT
gADH1_4	254	CACTACTCTCTAATGAGCAA	ADH1	YOL086C	-196	15	160790	+	Sa-F254	gcagtgaaagataaatgatcCACTACTCTCTAATGAGCAA	Sa-R254	gctatttctagctctaaaacTTGCTCATTAGAGAGTAGTG
gADH1_5	255	CTCTAATGAGCAACGGTATA	ADH1	YOL086C	-189	15	160783	+	Sa-F255	gcagtgaaagataaatgatcCTCTAATGAGCAACGGTATA	Sa-R255	gctatttctagctctaaaacTATACCGTTGCTCATTAGAG
gSSU1_1	256	AATAAGAACTACACGCTGGT	SSU1	YPL092W	-195	16	373598	+	Sa-F256	gcagtgaaagataaatgatcAATAAGAACTACACGCTGGT	Sa-R256	gctatttctagctctaaaacACCAGCGTGTAGTTCTTATT
gSSU1_2	257	AGAAAAAAATGGTTGCCAAT	SSU1	YPL092W	-9	16	373784	-	Sa-F257	gcagtgaaagataaatgatcAGAAAAAAATGGTTGCCAAT	Sa-R257	gctatttctagctctaaaacATTGGCAACCATTTTTTTCT
gSSU1_3	258	AGTTTCAACTTAACAAGACA	SSU1	YPL092W	-166	16	373627	+	Sa-F258	gcagtgaaagataaatgatcAGTTTCAACTTAACAAGACA	Sa-R258	gctatttctagctctaaaacTGTCTTGTTAAGTTGAAACT
gSSU1_4	259	CAATCAACAATCGTTACTAG	SSU1	YPL092W	-87	16	373706	+	Sa-F259	gcagtgaaagataaatgatcCAATCAACAATCGTTACTAG	Sa-R259	gctatttctagctctaaaacCTAGTAACGATTGTTGATTG
gSSU1_5	260	TAGAAATAAGAACTACACGC	SSU1	YPL092W	-191	16	373602	+	Sa-F260	gcagtgaaagataaatgatcTAGAAATAAGAACTACACGC	Sa-R260	gctatttctagctctaaaacGCGTGTAGTTCTTATTTCTA

## Sheet: READ ME for Table S1
Column Header	Description
Guide_name	Name of sgRNA
Guide_No	Number of sgRNA
Specificity_sequence	The 20 nucleotide sequence specifying the sgRNA's target
Gene_name	Standard name of targeted ORF
Transcript_ID	Systematic name of targeted ORF
Distance_to_TSS	Location of the guide midpoint relative to the transcription start site TSS
Chromosome	Targeted Chromosome
Location	Location of guide
Strand	Whether the gRNA was directed to the template or nontemplate strand
Forward_primer_name	Name of forward primer used to construct sgRNA expression vector
Forward_primer_sequence	Sequence of forward primer
Reverse_primer_name	Name of reverse primer used to construct sgRNA expression vector
Reverse_primer_sequence	Sequence of reverse primer
